# Supplementary material for: Assisted Reproductive Technique and Abnormal Cord Insertion: A Systematic Review and Meta-Analysis
Source: Biomedicines. 2022 Jul 17;10(7):1722. doi: 10.3390/biomedicines10071722 (PMC9312931; doi:10.3390/biomedicines10071722)
Supplement: Supplementary file 1 [file biomedicines-10-01722-s001.zip]

Archive with 1 entries (1 files):
- biomedicines-1773205-supplementary.pdf
